# Supplementary material for: Genome Dynamics of Escherichia coli during Antibiotic Treatment: Transfer, Loss, and Persistence of Genetic Elements In situ of the Infant Gut
Source: Front Cell Infect Microbiol. 2017 Apr 12;7:126. doi: 10.3389/fcimb.2017.00126 (PMC5388698; doi:10.3389/fcimb.2017.00126)
Supplement: Table S1 — SNPs in different isolates of lineage A. Table containing the SNPs from lineage A, including the annotation and whether the animo acid change was synonymous or non-synonymous. The isolates from days 2, 9, and 16 are left out as they did not have any SNP differences from the representative genome for the lineage (isolate taken at 2d). [file Table1.XLSX]

## Sheet: Table S5
Contig no.	Position	Day 2	UTI	Day 32	2 m1	2 m2	6 m1	6 m2	12 m	Annotation	mutation
61	61701	A	G							6-phosphogluconate dehydrogenase, decarboxylating (EC 1.1.1.44)	nonsynonymous
56	6755	G		A	A	A	A	A	A	No coding sequence identified
5	176310	G			A	A	A	A	A	Dihydrofolate reductase (EC 1.5.1.3)	synonymous
93	189	G			A	A	A			No coding sequence identified
42	18614	G			A		A			Primosomal protein I	nonsynonymous
93	95	G			A		A			No coding sequence identified
93	104	G			A		A			No coding sequence identified
93	105	G			A		A			No coding sequence identified
93	171	G			A		A			No coding sequence identified
15	137066	G			A					Radical SAM family enzyme, similar to coproporphyrinogen III oxidase	synonymous
24	77511	G			A					Transcriptional activator of maltose regulon, MalT	nonsynonymous
49	14209	G			A					hypothetical protein	synonymous
4	85958	G			A					3-oxoacyl-acyl-carrier protein reductase (EC 1.1.1.100)	synonymous
62	46358	G			A					No coding sequence identified
5	175792	T			C	C	C	C	C	Dihydrofolate reductase (EC 1.5.1.3)	nonsynonymous
20	275987	T			C		C			Glutamate synthase	nonsynonymous
20	297334	T			C					FUSARIC ACID RESISTANCE PROTEIN FUSB	nonsynonymous
21	19073	T			C					IS	nonsynonymous
24	25690	T			C					Nitrite reductase NAD(P)H small subunit (EC 1.7.1.4)	nonsynonymous
34	44455	A			G					LSU ribosomal protein L19p	synonymous
70	8108	A			G					Putative Ton-B dependent hemine receptor	nonsynonymous
62	60490	C			T	T	T	T	T	Alpha-2-macroglobulin	synonymous
93	150	C			T		T			No coding sequence identified
10	126386	C			T					Ferredoxin-type protein NapG (periplasmic nitrate reductase)	nonsynonymous
14	3707	C			T					Putative GTP-binding protein	nonsynonymous
20	214976	C			T					LppC putative lipoprotein	nonsynonymous
23	43422	C			T					Putative phosphatase YieH	nonsynonymous
16	43695	G				A				Inner membrane protein YiaA	nonsynonymous
20	74596	G				A				Hexuronate utilization operon transcriptional repressor ExuR	nonsynonymous
42	9944	G				A				putative tail protein	nonsynonymous
46	5067	G				A				Putative stability/partitioning protein encoded within prophage CP-933T	synonymous
5	123037	G				A				Cell division protein FtsQ	nonsynonymous
17	98463	T				C				Holliday junction DNA helicase RuvB	synonymous
24	60742	T				C				Transcription elongation factor GreB	nonsynonymous
30	120639	G				C				expressed protein	nonsynonymous
10	92885	A				G				Putative membrane protein	nonsynonymous
26	193630	A				G				Putative inner membrane protein	synonymous
26	218585	A				G				No coding sequence identified
30	97163	A				G				Glutamate Aspartate transport ATP-binding protein GltL (TC 3.A.1.3.4)	nonsynonymous
83	6188	A				G				FIG01045219: hypothetical protein	synonymous
26	171451	G					A			Inner membrane ABC transporter permease protein YcjP	stop
3	137385	T					C			FIG138056: a glutathione-dependent thiol reductase	synonymous
27	15149	C					T			IncF plasmid conjugative transfer pilus assembly protein TraU	nonsynonymous
51	40378	C					T			Chitinase (EC 3.2.1.14)	synonymous
10	196403	C						A	A	DedA family inner membrane protein YohD	nonsynonymous
15	10933	G						A	A	Protease III precursor (EC 3.4.24.55)	synonymous
16	34911	G						A	A	Outer membrane protein A precursor	nonsynonymous
20	182830	G						A	A	Inner membrane protein	synonymous
23	37891	G						A	A	6-phospho-beta-glucosidase (EC 3.2.1.86)	nonsynonymous
25	57550	G						A	A	ATP-dependent hsl protease ATP-binding subunit HslU	nonsynonymous
35	4250	G						A	A	O-antigen ligase	synonymous
39	14389	G						A	A	Ubiquinone biosynthesis monooxygenase UbiB	nonsynonymous
3	26626	G						A	A	Enoyl-CoA hydratase (EC 4.2.1.17) / 3-hydroxyacyl-CoA dehydrogenase (EC 1.1.1.35)	nonsynonymous
4	39270	G						A	A	Arginine/ornithine antiporter ArcD	nonsynonymous
4	66817	G						A	A	Uncharacterized protein YtfN	stop
5	5863	G						A	A	Prolyl-tRNA synthetase (EC 6.1.1.15), bacterial type	nonsynonymous
10	145962	G						A		Putative ABC transporter ATP-binding protein	nonsynonymous
15	147808	G						A		Ornithine decarboxylase (EC 4.1.1.17)	nonsynonymous
17	309028	T						A		FIG00638170: hypothetical protein	nonsynonymous
18	136370	G						A		Hydroxylamine reductase (EC 1.7.-.-)	synonymous
19	96733	G						A		Per-activated serine protease autotransporter enterotoxin EspC	nonsynonymous
1	53133	G						A		PTS system, sorbose-specific IIC component (EC 2.7.1.69)	nonsynonymous
4	95471	G						A		No coding sequence identified
53	22400	G						A		Single-stranded DNA-binding protein	synonymous
5	191026	G						A		Carnitine operon protein CaiE	nonsynonymous
147	554	T						C	C	hypothetical protein	nonsynonymous
20	183063	T						C	C	Inner membrane protein	nonsynonymous
3	70340	T						C	C	No coding sequence identified
3	122654	T						C	C	NADP-dependent malic enzyme (EC 1.1.1.40)	synonymous
43	100362	T						C	C	Flagellar hook-associated protein FlgK	nonsynonymous
49	16016	T						C	C	LysR family transcriptional regulator YafC	nonsynonymous
5	120353	T						C	C	Cell division protein FtsZ (EC 3.4.24.-)	nonsynonymous
5	170421	T						C	C	Outer membrane protein Imp, required for envelope biogenesis / Organic solvent tolerance protein precursor	nonsynonymous
62	31047	T						C	C	Uncharacterized protein YphG, TPR-domain containing	nonsynonymous
94	267	T						C	C	No coding sequence identified
13	17707	T						C		Phage head-to-tail joining protein	nonsynonymous
25	1495	T						C		Outer membrane vitamin B12 receptor BtuB	synonymous
53	13735	T						C		Holin-like protein CidA	synonymous
10	178934	A						G	G	GTP cyclohydrolase I (EC 3.5.4.16) type 1	nonsynonymous
21	56232	A						G	G	adherence and invasion outermembrane protein (Inv,enhances Peyer's patches colonization)	nonsynonymous
83	198	A						G	G	No coding sequence identified
35	2808	A						G		No coding sequence identified
43	106731	A						G		Ribosomal large subunit pseudouridine synthase C (EC 4.2.1.70)	nonsynonymous
5	62832	A						G		glutamyl-Q-tRNA synthetase	synonymous
77	4289	A						G		hypothetical protein	nonsynonymous
147	436	C						T	T	No coding sequence identified
17	79481	C						T	T	Flagellar biosynthesis protein FlhA	synonymous
17	216927	C						T	T	PTS system, chitobiose-specific IIC component (EC 2.7.1.69)	nonsynonymous
17	299242	C						T	T	No coding sequence identified
30	65147	C						T	T	Ribonuclease I precursor (EC 3.1.27.6)	nonsynonymous
43	39245	C						T	T	No coding sequence identified
17	232929	C						T		Threonyl-tRNA synthetase (EC 6.1.1.3)	synonymous
26	200370	C						T		No coding sequence identified
3	94889	C						T		Sulfate and thiosulfate import ATP-binding protein CysA (EC 3.6.3.25)	synonymous
43	29182	C						T		No coding sequence identified
5	225896	C						T		Aspartokinase (EC 2.7.2.4) / Homoserine dehydrogenase (EC 1.1.1.3)	synonymous
7	65266	C						T		ATP-dependent Clp protease proteolytic subunit (EC 3.4.21.92)	synonymous
10	14792	G							A	Phosphate acetyltransferase (EC 2.3.1.8)	synonymous
122	2192	G							A	Pyruvate formate-lyase (EC 2.3.1.54)	nonsynonymous
15	104208	G							A	Protein involved in stability of MscS mechanosensitive channel	nonsynonymous
15	115558	G							A	PTS system, mannitol-specific IIB component (EC 2.7.1.69) / PTS system, mannitol-specific IIC component (EC 2.7.1.69)	nonsynonymous
17	296387	G							A	Purine nucleotide synthesis repressor	synonymous
18	176760	G							A	Dipeptide transport system permease protein DppC (TC 3.A.1.5.2)	nonsynonymous
18	200735	T							A	Glutamate transport membrane-spanning protein	nonsynonymous
19	113564	G							A	Flagellar biosynthesis protein FlhA	synonymous
20	29027	G							A	Malate synthase G (EC 2.3.3.9)	synonymous
21	38804	G							A	iron aquisition yersiniabactin synthesis enzyme (Irp2)	nonsynonymous
23	7535	G							A	Ribose ABC transport system, ATP-binding protein RbsA (TC 3.A.1.2.1)	synonymous
23	14472	G							A	No coding sequence identified
23	135025	G							A	3-deoxy-D-manno-octulosonic-acid transferase (EC 2.-.-.-)	nonsynonymous
24	31001	G							A	FIG006427: Putative transport system permease protein	synonymous
25	1435	G							A	Outer membrane vitamin B12 receptor BtuB	synonymous
26	254547	T							A	hypothetical protein	nonsynonymous
26	254550	T							A	hypothetical protein	nonsynonymous
30	39378	G							A	Enterobactin synthetase component F, serine activating enzyme (EC 2.7.7.-)	nonsynonymous
32	23323	G							A	No coding sequence identified
32	70369	G							A	PhnJ protein	synonymous
42	3849	G							A	No coding sequence identified	nonsynonymous
51	23078	G							A	LSU ribosomal protein L4p (L1e)	synonymous
53	1415	G							A	Glutamate-aspartate carrier protein	synonymous
53	6083	G							A	NrfC protein	synonymous
5	25753	G							A	Intramembrane protease RasP/YluC, implicated in cell division based on FtsL cleavage	nonsynonymous
5	103289	G							A	VgrG protein	nonsynonymous
5	296526	G							A	Putative inner membrane protein	synonymous
7	15002	G							A	Glucokinase, ROK family (EC 2.7.1.2)	synonymous
7	35837	G							A	Nucleoside-specific channel-forming protein Tsx precursor	synonymous
10	41534	T							C	FIG00638014: hypothetical protein	synonymous
10	155429	T							C	Putative metal chaperone, involved in Zn homeostasis, GTPase of COG0523 family	nonsynonymous
15	25680	T							C	Lysophospholipid transporter LplT	nonsynonymous
15	59616	T							C	Predicted oxidoreductase, Fe-S subunit	nonsynonymous
15	91830	T							C	2-octaprenyl-3-methyl-6-methoxy-1,4-benzoquinol hydroxylase (EC 1.14.13.-)	synonymous
15	102370	T							C	No coding sequence identified
17	149347	T							C	FIG00639292: hypothetical protein	nonsynonymous
17	257077	T							C	Acyl-CoA dehydrogenase (EC 1.3.99.3)	nonsynonymous
19	125833	T							C	FIG00641604: hypothetical protein	synonymous
20	29055	T							C	Malate synthase G (EC 2.3.3.9)	nonsynonymous
20	166907	T							C	Integral membrane protein TerC	synonymous
20	260128	T							C	Uncharacterized ABC transporter, ATP-binding protein YrbF	nonsynonymous
21	13870	T							C	hypothetical protein	synonymous
24	56129	T							C	FIG00638818: hypothetical protein	nonsynonymous
24	106762	T							C	Aspartate-semialdehyde dehydrogenase (EC 1.2.1.11)	nonsynonymous
26	131738	T							C	DNA topoisomerase I (EC 5.99.1.2)	nonsynonymous
27	43829	T							C	No coding sequence identified
30	47089	T							C	Isochorismate synthase (EC 5.4.4.2) of siderophore biosynthesis	nonsynonymous
31	39231	T							C	Branched-chain amino acid ABC transporter, amino acid-binding protein (TC 3.A.1.4.1)	nonsynonymous
32	37751	T							C	Lysyl-tRNA synthetase (class II) (EC 6.1.1.6)	synonymous
39	73336	T							C	Arylsulfatase (EC 3.1.6.1)	nonsynonymous
39	109139	T							C	Protein yifE	synonymous
4	23661	T							C	FIG000988: Predicted permease	nonsynonymous
56	21039	T							C	ATPase provides energy for both assembly of type IV secretion complex and secretion of T-DNA complex (VirB11)	nonsynonymous
5	61314	T							C	Sugar/maltose fermentation stimulation protein homolog	synonymous
5	85250	T							C	Blue copper oxidase CueO precursor	synonymous
5	127065	T							C	Cell division protein FtsW	nonsynonymous
5	278788	T							C	TRAP dicarboxylate transporter, DctM subunit, unknown substrate 8	nonsynonymous
5	324641	T							C	Phosphoenolpyruvate-dihydroxyacetone phosphotransferase (EC 2.7.1.121), subunit DhaM	nonsynonymous
61	31544	T							C	Propanediol dehydratase reactivation factor large subunit	nonsynonymous
61	51403	T							C	No coding sequence identified
7	53127	T							C	FIG01057005: hypothetical protein	nonsynonymous
10	106855	A							G	Sensory histidine kinase AtoS	nonsynonymous
11	4616	A							G	Single-stranded DNA-binding protein	nonsynonymous
14	17663	A							G	GTP-binding protein TypA/BipA	nonsynonymous
15	15860	A							G	FIG004819: Prepilin peptidase dependent protein B precursor	nonsynonymous
15	34683	A							G	No coding sequence identified
16	65330	A							G	L-xylulose/3-keto-L-gulonate kinase (EC 2.7.1.-)	nonsynonymous
17	102945	A							G	Cell wall endopeptidase, family M23/M37	nonsynonymous
17	117869	A							G	Putative amidohydrolase	synonymous
17	143930	A							G	Rtn protein	synonymous
17	164143	A							G	Putative uncharacterized protein YeaK	nonsynonymous
17	240500	A							G	Vitamin B12 ABC transporter, permease component BtuC	synonymous
18	227304	A							G	Putative membrane protein	synonymous
19	74778	A							G	oxidoreductase, aldo/keto reductase family	nonsynonymous
20	82805	A							G	Putative cell division protein precursor	synonymous
20	161873	A							G	Putative cytoplasmic protein	synonymous
24	48644	A							G	Multimodular transpeptidase-transglycosylase (EC 2.4.1.129) (EC 3.4.-.-)	synonymous
26	254549	A							G	hypothetical protein	synonymous
28	32170	A							G	BarA sensory histidine kinase ( VarS GacS)	nonsynonymous
28	53920	A							G	Putative electron transfer flavoprotein subunit YgcQ	synonymous
28	87481	A							G	Formate hydrogenlyase transcriptional activator	nonsynonymous
30	59369	A							G	LysR-family transcriptional regulator YbeF	nonsynonymous
30	134664	A							G	SeqA protein, negative modulator of initiation of replication	nonsynonymous
31	21929	A							G	Nickel ABC transporter, periplasmic nickel-binding protein NikA (TC 3.A.1.5.3)	nonsynonymous
32	75262	A							G	FIG00638130: hypothetical protein	nonsynonymous
37	18162	A							G	Protein yhjK	nonsynonymous
39	100861	A							G	Threonine dehydratase biosynthetic (EC 4.3.1.19)	nonsynonymous
3	158670	A							G	Exopolyphosphatase (EC 3.6.1.11)	nonsynonymous
43	66383	A							G	Major curlin subunit precursor CsgA	synonymous
4	86155	A							G	3-oxoacyl-acyl-carrier protein reductase (EC 1.1.1.100)	nonsynonymous
55	5078	A							G	Respiratory nitrate reductase beta chain (EC 1.7.99.4)	nonsynonymous
5	230361	A							G	Inner membrane protein CreD	nonsynonymous
62	46866	A							G	Iron-sulfur cluster regulator IscR	synonymous
62	59308	A							G	Alpha-2-macroglobulin	synonymous
7	2996	A							G	putative lipoprotein	nonsynonymous
7	55881	A							G	Cytochrome O ubiquinol oxidase subunit IV (EC 1.10.3.-)	nonsynonymous
9	29805	A							G	Protein ydgH precursor	synonymous
9	31986	A							G	NAD(P) transhydrogenase alpha subunit (EC 1.6.1.2)	synonymous
9	37980	C							G	Permeases of the major facilitator superfamily	nonsynonymous
10	192408	C							T	tRNA-dihydrouridine synthase C	nonsynonymous
10	228596	C							T	Scaffold protein for 4Fe-4S cluster assembly ApbC, MRP-like	synonymous
10	232712	C							T	Fimbriae usher protein StcC	nonsynonymous
10	300700	C							T	Mannose-1-phosphate guanylyltransferase (GDP) (EC 2.7.7.22) / Mannose-6-phosphate isomerase (EC 5.3.1.8)	nonsynonymous
