# Supplementary material for: Genome Dynamics of Escherichia coli during Antibiotic Treatment: Transfer, Loss, and Persistence of Genetic Elements In situ of the Infant Gut
Source: Front Cell Infect Microbiol. 2017 Apr 12;7:126. doi: 10.3389/fcimb.2017.00126 (PMC5388698; doi:10.3389/fcimb.2017.00126)
Supplement: Table S2 — Annotations for pNK29. Names in square brackets indicate homologs in pOLA52. [file Table2.XLSX]

## Sheet: TableS1
ORF No.	Start	Stop	Strand	Annotation
1	105	650	+	DNA distortion protein 1 [taxA]
2	653	1819	+	IncQ plasmid conjugative transfer DNA nicking endonuclease TraR (pTi VirD2 homolog) [taxC]
3	2172	2690	+	actX, homologous to actX on pOLA52
4	2620	2832	+	hypothetical protein
5	2865	3512	+	Peptidoglycan hydrolase VirB1, involved in T-DNA transfer [pilx1]
6	3490	3786	+	Major pilus subunit of type IV secretion complex, VirB2 [pilx2]
7	3808	6561	+	ATPase provides energy for both assembly of type IV secretion complex and secretion of T-DNA complex (VirB4) [pilx3-4]
8	6572	7330	+	Minor pilin of type IV secretion complex (VirB5) [pilx5]
9	7331	7618	+	IncQ plasmid conjugative transfer protein TraG
10	7627	8757	+	Integral inner membrane protein of type IV secretion complex (VirB6) [pilx6]
11	8885	9013	+	pilx7, homologous to pilx7 on pOLA52
12	9003	9716	+	Inner membrane protein forms channel for type IV secretion of T-DNA complex, VirB8 [pilx8]
13	9721	10650	+	Forms the bulk of type IV secretion complex that spans outer membrane and periplasm (VirB9) [pilx9]
14	10647	11852	+	Inner membrane protein of type IV secretion of T-DNA complex, TonB-like, VirB10 [pilx10]
15	11854	12885	+	ATPase provides energy for both assembly of type IV secretion complex and secretion of T-DNA complex (VirB11) [pilx11]
16	12888	14723	+	Type IV secretion system protein VirD4 [taxB]
17	14720	15133	+	hypothetical lipoprotein, homologous to pOLA52
18	15130	15432	+	IncN plasmid KikA protein
19	15533	16858	+	Phage tail fiber protein
20	16887	17114	+	hypothetical protein
21	17194	17712	+	putative nuclease
22	17794	19056	+	Cell division protein FtsH (EC 3.4.24.-)
23	19060	19626	+	FIG01045518: hypothetical protein
24	19640	21793	+	DNA topoisomerase III (EC 5.99.1.2)
25	21790	21996	+	Haemolysin expression modulating protein
26	22012	22473	+	DNA-binding protein H-NS [hns]
27	22524	22787	+	hypothetical protein
28	22898	25699	-	Mobile element protein, homologous to tnpA of Tn3 pRPEC180\_47
29	25670	25921	+	hypothetical protein
30	26067	26624	+	Mobile element protein, homologous to tnpR of pRPEC180\_47 (transposon Tn3 resolvase)
31	26807	27667	+	Beta-lactamase (EC 3.5.2.6)
32	27814	27948	-	hypothetical protein
33	28012	28128	+	hypothetical protein
34	28432	30354	-	L. lactis predicted coding region ORF00041
35	30398	30754	+	DNA distortion protein 3
36	30751	31728	-	hypothetical protein
37	31753	32034	-	hypothetical protein
38	32132	32794	-	Chromosome partitioning protein ParA [par]
39	33175	33819	+	Resolvase [res]
40	33935	34114	-	hypothetical protein
41	34145	34264	+	hypothetical protein
42	34687	34803	-	hypothetical protein
43	35175	35429	+	hypothetical protein
44	36056	36724	+	L. lactis predicted coding region ORF00041
45	36758	37204	-	bis, homologous to pOLA52 (FIG01048616: hypothetical protein)
46	37244	38080	-	pir, homologous to pOLA52
47	37673	38002	-	YagA protein
48	38095	38310	-	FIG01048886: hypothetical protein
49	38300	38545	-	FIG01047979: hypothetical protein
50	38590	38913	-	FIG01047054: hypothetical protein
51	39059	39340	-	RelE/StbE replicon stabilization toxin
52	39330	39581	-	RelB/StbD replicon stabilization protein (antitoxin to RelE/StbE)
53	39578	39751	-	hypothetical protein
54	40368	40499	-	hypothetical protein
55	40816	41652	+	PI protein
56	41692	42138	+	FIG01047678: hypothetical protein
