# Supplementary material for: Genome Dynamics of Escherichia coli during Antibiotic Treatment: Transfer, Loss, and Persistence of Genetic Elements In situ of the Infant Gut
Source: Front Cell Infect Microbiol. 2017 Apr 12;7:126. doi: 10.3389/fcimb.2017.00126 (PMC5388698; doi:10.3389/fcimb.2017.00126)
Supplement: Table S3 — SNPs in the pNK29-2 plasmid of lineage A compared to pUTI89. SNPs were identified by comparing the initial linage A isolate (day 2) with pUTI89 (CP000244.1). [file Table3.XLSX]

## Sheet: Sheet1
	Position	pUTI89	pNK29-2	Original amino acid	Amino acid change	annotation
	17995	A	G	G		hypothetical protein
	51718	G	T	D	Y	rsvB
	53060	C	T
	68939	G	A	Q		hypothetical protein
	69562	C	T	Q		hypothetical protein
	80619	G	A	G	D	traE
	91269	T	G	L		trbC
