# Supplementary material for: Genome Dynamics of Escherichia coli during Antibiotic Treatment: Transfer, Loss, and Persistence of Genetic Elements In situ of the Infant Gut
Source: Front Cell Infect Microbiol. 2017 Apr 12;7:126. doi: 10.3389/fcimb.2017.00126 (PMC5388698; doi:10.3389/fcimb.2017.00126)
Supplement: Table S4 — Plasmids similar to pNK29-2 and information on their origin. The table presented in Figure 3, but more detailed information on size, location, and references. The GenBank ID refers to the plasmid sequence entry in GenBank and the Pubmed ID (PMID) to the study where the plasmid was initially described. [file Table4.XLSX]

## Sheet: Ark1
	Name	Size (bp)	GenBank ID	Host	ST	Study (PMID)	Coverage %	ID %	SNPs	Disease	Location	Year
	pNK29-2	114230		E. coli Ec29	ST420	This study	100	100	0	UTI	Sweden	1999
	pUTI89	114230	CP000244.1	E. coli UTI89	ST95	16585510	100	99	7	UTI	US	2001
	RS218	114231	CP007150.1	E. coli RS218	ST95	25164788	100	99	13	neonatal meningitis	US	1974
	pEC14	114222	GQ398086.1	E. coli EcC14	NA	19887083	100	99	50	UTI	US (Illinois)	2009
	pUM146	114550	CP002168.1	E. coli UM146	ST643	21075930	100	99	216	ileal Crohn's disease	Canada	2010
	pZH063-1	114223	CP014523.1	E. coli strain ZH063	ST131	27390780	100	99	11	ExPEC	Canada (Winnipeg)	2002
	pSF-166-1	114221	CP012634.1	E. coli SF-166	ST95	26543109	100	99	15	Bloodstream Infection	US (San Francisco)	2008
	pSaT040	114223	CP014496.1	E. coli SaT040	ST131	27390780	100	99	16	ExPEC	US (Burlington)	2007
	pECO-bc6	101201	CP014668.1	E. coli strain ECONIH2	ST127	27353756	88	99	29	ExPEC	US	2014
	pMVAST0167	128305	CP014493.1	E. coli SaT0167	ST131	27390780	97	99	34	ExPEC	US (Minneapolis)	2010
	pECO-fce	212180	CP015160.1	E. coli Eco889	ST313	Unpublished	97	99	283	Unknown	US	2014
	pECSF1	122345	AP009379.1	E. coli SE15	ST131	20008064	99	99	15	ExPEC	Japan	2010
	pkPN-7c3	142858	CP015131.1	K. pneumoniae Kpn555	NA	Unpublished	97	99	29	Unknown	US	2014
	p1ESCUM	122301	CU928148.1	E. coli UMN026	ST643	23785449	97	99	4	UTI	Sweden	2010
